# Supplementary material for: DNA methylation profiling of acute chorioamnionitis-associated placentas and fetal membranes: insights into epigenetic variation in spontaneous preterm births
Source: Epigenetics Chromatin. 2018 Oct 29;11:63. doi: 10.1186/s13072-018-0234-9 (PMC6205793; doi:10.1186/s13072-018-0234-9)
Supplement: Supplementary file 1 — Additional file 1. Table S1: is a table listing the demographic, clinical and technical variables for the individual tissue samples in the discovery cohort. Table S2: is a table listing the demographic and clinical variables for the independent set of chorionic villus samples in the validation cohort. Table S3: is a table listing the probe filtering characteristics for chorionic villi, amnion, and chorion. Table S4: is a table listing probes/CpG sites investigated for the biologically relevant candidate CpG site analysis. Table S5: is a table listing the probe filtering characteristics for the matched tissue dataset. Table S6: is a table listing probes/CpG sites identified as differentially methylated in the discovery cohort (chorionic villi), along with their relevant gene information. [file 13072_2018_234_MOESM1_ESM.xlsx]

## Sheet: Table S1
Table S1. Demographic,clinical and technical variables for individual tissue samples in the discovery cohort.
SAMPLE	GA	SEX		BIRTH WEIGHT STD	GROUP	TISSUE	SENTRIX_ID	SENTRIX_ROW
PL78_vc	32	M	2095	0.54	chorioamnionitis	Chorionic_villi	200889820007	R1
PL23_vc	30	F	1600	0.22	non_chorioamnionitis	Chorionic_villi	200889820007	R2
PL29_vc	32	F	2050	0.66	non_chorioamnionitis	Chorionic_villi	200889820007	R3
PL104r_vc	32	F	1685	-0.66	non_chorioamnionitis	Chorionic_villi	200889820007	R4
PL4_vc	30	M	1535	-0.11	non_chorioamnionitis	Chorionic_villi	200889820007	R5
PL25_vc	32	M	NA	NA	chorioamnionitis	Chorionic_villi	200889820007	R6
PM122_vc	37	M	2730	-0.58	non_chorioamnionitis	Chorionic_villi	200889820007	R7
PL62_vc	28	F	1575	1.51	chorioamnionitis	Chorionic_villi	200889820007	R8
PM20_vc	37	M	3335	0.7	non_chorioamnionitis	Chorionic_villi	200889820023	R1
PL15_vc	28	M	NA	NA	chorioamnionitis	Chorionic_villi	200889820023	R2
PL32_vc	33	F	2295	0.24	chorioamnionitis	Chorionic_villi	200889820023	R3
PL123_vc	33	M	2285	0.5	non_chorioamnionitis	Chorionic_villi	200889820023	R4
PL73_vc	29	F	1205	-0.18	non_chorioamnionitis	Chorionic_villi	200889820023	R5
PM116_vc	32	M	1480	-1.36	non_chorioamnionitis	Chorionic_villi	200889820023	R6
PL91_vc	32	F	1455	-0.89	chorioamnionitis	Chorionic_villi	200889820023	R7
PM116r_vc	32	M	1480	-1.36	non_chorioamnionitis	Chorionic_villi	200889820023	R8
PM161_vc	37	F	3205	0.73	non_chorioamnionitis	Chorionic_villi	200889820024	R1
PL42_vc	29	M	1165	-0.62	chorioamnionitis	Chorionic_villi	200889820024	R2
PL104_vc	32	F	1685	-0.66	non_chorioamnionitis	Chorionic_villi	200889820024	R3
PL56_vc	32	F	2100	0.44	chorioamnionitis	Chorionic_villi	200889820024	R4
PL32r_vc	33	F	2295	0.24	chorioamnionitis	Chorionic_villi	200889820024	R5
PL28_vc	33	F	2030	-0.08	non_chorioamnionitis	Chorionic_villi	200889820024	R6
PL106_vc	32	F	1820	0.86	chorioamnionitis	Chorionic_villi	200889820024	R7
PL103_vc	29	M	1440	0.18	chorioamnionitis	Chorionic_villi	200889820024	R8
PL14_vc	33	M	2375	0.55	non_chorioamnionitis	Chorionic_villi	200889820041	R1
PL58_vc	28	F	1200	0.37	chorioamnionitis	Chorionic_villi	200889820041	R2
PL108_vc	30	F	1530	0.09	chorioamnionitis	Chorionic_villi	200889820041	R3
PL20_vc	28	M	1276	0.03	non_chorioamnionitis	Chorionic_villi	200889820041	R4
PL31_vc	29	F	1250	-0.02	chorioamnionitis	Chorionic_villi	200889820041	R5
PL43_vc	33	M	2220	-0.1	non_chorioamnionitis	Chorionic_villi	200889820041	R6
PL115_vc	29	M	1150	-0.83	chorioamnionitis	Chorionic_villi	200889820041	R7
PM77_vc	36	M	2975	0.04	non_chorioamnionitis	Chorionic_villi	200889820041	R8
PL107_vc	30	F	1094	-1.36	non_chorioamnionitis	Chorionic_villi	200925700012	R1
PL16_vc	30	F	NA	NA	chorioamnionitis	Chorionic_villi	200925700012	R2
PL26_vc	32	M	1810	-0.23	chorioamnionitis	Chorionic_villi	200925700012	R3
PL34_vc	30	F	1404	-0.44	chorioamnionitis	Chorionic_villi	200925700012	R4
PL112_vc	28	M	1245	0.36	non_chorioamnionitis	Chorionic_villi	200925700012	R5
PL79_vc	28	M	1000	-0.66	chorioamnionitis	Chorionic_villi	200925700012	R6
PL30_vc	32	M	1982	-0.2	non_chorioamnionitis	Chorionic_villi	200925700012	R7
PL94_vc	32	M	1695	-0.54	chorioamnionitis	Chorionic_villi	200925700012	R8
PL77_vc	32	F	1765	-0.52	non_chorioamnionitis	Chorionic_villi	200925700033	R1
PL57_vc	31	M	1750	0.2	non_chorioamnionitis	Chorionic_villi	200925700033	R2
PL122_vc	32	F	1820	0.03	chorioamnionitis	Chorionic_villi	200925700033	R3
PM20r_vc	37	M	1276	0.7	non_chorioamnionitis	Chorionic_villi	200925700033	R4
PL18_vc	29	F	1135	-0.42	non_chorioamnionitis	Chorionic_villi	200925700033	R5
PL76_vc	36	M	2630	-0.51	chorioamnionitis	Chorionic_villi	200925700033	R6
PL11_vc	33	M	2495	0.5	non_chorioamnionitis	Chorionic_villi	200925700033	R7
PL111_vc	30	M	1245	-1.02	chorioamnionitis	Chorionic_villi	200925700033	R8
PL15_amc	28	M	NA	NA	chorioamnionitis	Amnion	200925700077	R1
PL91_amc	32	F	1455	-0.89	chorioamnionitis	Amnion	200925700077	R2
PL11_amc	33	M	2495	0.5	non_chorioamnionitis	Amnion	200925700077	R3
PL104_amc	32	F	1685	-0.66	non_chorioamnionitis	Amnion	200925700077	R4
PL32_amc	33	F	2295	0.24	chorioamnionitis	Amnion	200925700077	R5
PL30_amc	32	M	1982	-0.2	non_chorioamnionitis	Amnion	200925700077	R6
PL78_amc	32	M	2095	0.54	chorioamnionitis	Amnion	200925700077	R7
PL122_amc	32	F	1820	0.03	chorioamnionitis	Amnion	200925700077	R8
PL20_amc	28	M	1276	0.03	non_chorioamnionitis	Amnion	200925700078	R1
PL29_chc	32	F	2050	0.66	non_chorioamnionitis	Chorion	200925700078	R2
PL56_amc	32	F	2100	0.44	chorioamnionitis	Amnion	200925700078	R3
PL25_amc	32	M	NA	NA	chorioamnionitis	Amnion	200925700078	R4
PL73_amc	29	F	1205	-0.18	non_chorioamnionitis	Amnion	200925700078	R5
PL34_amc	30	F	1404	-0.44	chorioamnionitis	Amnion	200925700078	R6
PL57_amc	31	M	1750	0.2	non_chorioamnionitis	Amnion	200925700078	R7
PL31_amc	29	F	1250	-0.02	chorioamnionitis	Amnion	200925700078	R8
PL15_chc	28	M	NA	NA	chorioamnionitis	Chorion	200925700116	R1
PL91_chc	32	F	1455	-0.89	chorioamnionitis	Chorion	200925700116	R2
PL11_chc	33	M	2495	0.5	non_chorioamnionitis	Chorion	200925700116	R3
PL104_chc	32	F	1685	-0.66	non_chorioamnionitis	Chorion	200925700116	R4
PL32_chc	33	F	2295	0.24	chorioamnionitis	Chorion	200925700116	R5
PL30_chc	32	M	1982	-0.2	non_chorioamnionitis	Chorion	200925700116	R6
PL78_chc	32	M	2095	0.54	chorioamnionitis	Chorion	200925700116	R7
PL122_chc	32	F	1820	0.03	chorioamnionitis	Chorion	200925700116	R8
PL20_chc	28	M	1276	0.03	non_chorioamnionitis	Chorion	200925700117	R1
PL29_amc	32	F	2050	0.66	non_chorioamnionitis	Amnion	200925700117	R2
PL56_chc	32	F	2100	0.44	chorioamnionitis	Chorion	200925700117	R3
PL25_chc	32	M	NA	NA	chorioamnionitis	Chorion	200925700117	R4
PL73_chc	29	F	1205	-0.18	non_chorioamnionitis	Chorion	200925700117	R5
PL34_chc	30	F	1404	-0.44	chorioamnionitis	Chorion	200925700117	R6
PL57_chc	31	M	1750	0.2	non_chorioamnionitis	Chorion	200925700117	R7
PL31_chc	29	F	1250	-0.02	chorioamnionitis	Chorion	200925700117	R8

## Sheet: Table S2
Table S2. Demographic,clinical and technical variables for individual tissue sample in the validation cohort.
SAMPLE	GA	SEX	BIRTH WEIGHT	GROUP	TISSUE
PL203_v	31	M	1660	non_chorioamnionitis	Chorionic_villi
PL204_v	25	F	585	non_chorioamnionitis	Chorionic_villi
PL205_v	29	M	898	non_chorioamnionitis	Chorionic_villi
PL201_v	35	F	2170	non_chorioamnionitis	Chorionic_villi
PL206_v	37	M	2655	non_chorioamnionitis	Chorionic_villi
PL207_v	20	M	NA	non_chorioamnionitis	Chorionic_villi
PL208_v	23	M	475	non_chorioamnionitis	Chorionic_villi
PL209_v	25	M	340	non_chorioamnionitis	Chorionic_villi
PL210_v	21	M	395	non_chorioamnionitis	Chorionic_villi
PL211_v	25	M	485	non_chorioamnionitis	Chorionic_villi
PL212_v	24	M	720	non_chorioamnionitis	Chorionic_villi
PL213_v	36	F	3395	non_chorioamnionitis	Chorionic_villi
PL214_v	25	M	760	non_chorioamnionitis	Chorionic_villi
PL215_v	29	M	1060	non_chorioamnionitis	Chorionic_villi
PL216_v	35	M	1945	non_chorioamnionitis	Chorionic_villi
PL217_v	26	F	640	non_chorioamnionitis	Chorionic_villi
PL218_v	24	M	906	non_chorioamnionitis	Chorionic_villi
PL219_v	25	F	738	non_chorioamnionitis	Chorionic_villi
PL202_v	21	F	215	non_chorioamnionitis	Chorionic_villi
PL220_v	24	F	385	chorioamnionitis	Chorionic_villi
PL221_v	22	F	375	chorioamnionitis	Chorionic_villi
PL222_v	39	M	3195	chorioamnionitis	Chorionic_villi
PL223_v	23	M	510	chorioamnionitis	Chorionic_villi
PL224_v	25	F	745	chorioamnionitis	Chorionic_villi
PL225_v	29	F	1465	chorioamnionitis	Chorionic_villi
PL226_v	40	M	3365	chorioamnionitis	Chorionic_villi
PL227_v	21	M	380	chorioamnionitis	Chorionic_villi
PL228_v	20	F	320	chorioamnionitis	Chorionic_villi
PL229_v	20	M	345	chorioamnionitis	Chorionic_villi
PL230_v	40	M	3020	chorioamnionitis	Chorionic_villi
PL231_v	23	M	585	chorioamnionitis	Chorionic_villi
PL232_v	27	F	909	chorioamnionitis	Chorionic_villi
PL250_v	23	M	569	chorioamnionitis	Chorionic_villi
PL251_v	21	F	415	chorioamnionitis	Chorionic_villi
PL252_v	23	F	610	chorioamnionitis	Chorionic_villi
PL253_v	22	M	444	chorioamnionitis	Chorionic_villi
PL254_v	20	F	265	chorioamnionitis	Chorionic_villi
PL255_v	23	M	675	chorioamnionitis	Chorionic_villi
PL256_v	40	M	2870	chorioamnionitis	Chorionic_villi
PL257_v	20	M	349	chorioamnionitis	Chorionic_villi
PL258_v	27	M	990	chorioamnionitis	Chorionic_villi
PL259_v	20	M	380	chorioamnionitis	Chorionic_villi
PL260_v	23	M	495	chorioamnionitis	Chorionic_villi
PL261_v	20	M	255	chorioamnionitis	Chorionic_villi
PL262_v	30	F	1815	chorioamnionitis	Chorionic_villi
PL263_v	23	M	665	chorioamnionitis	Chorionic_villi
PL264_v	20	F	325	chorioamnionitis	Chorionic_villi
PL265_v	25	M	650	chorioamnionitis	Chorionic_villi
PL266_v	23	F	540	chorioamnionitis	Chorionic_villi
PL267_v	21	F	355	chorioamnionitis	Chorionic_villi
PL268_v	22	M	417	chorioamnionitis	Chorionic_villi
PL269_v	40	M	3965	chorioamnionitis	Chorionic_villi
PL270_v	23	M	510	chorioamnionitis	Chorionic_villi
PL271_v	21	M	545	chorioamnionitis	Chorionic_villi
PL272_v	39	F	3540	chorioamnionitis	Chorionic_villi
PL273_v	40	F	3330	chorioamnionitis	Chorionic_villi
PL274_v	21	M	385	chorioamnionitis	Chorionic_villi
PL275_v	24	F	660	chorioamnionitis	Chorionic_villi
PL276_v	40	M	3500	chorioamnionitis	Chorionic_villi
PL277_v	41	F	3050	chorioamnionitis	Chorionic_villi
PL278_v	39	F	2775	chorioamnionitis	Chorionic_villi
PL233_v	30	F	1570	non_chorioamnionitis	Chorionic_villi
PL234_v	36	M	2530	non_chorioamnionitis	Chorionic_villi
PL235_v	27	M	975	non_chorioamnionitis	Chorionic_villi
PL236_v	37	F	2955	non_chorioamnionitis	Chorionic_villi
PL237_v	35	F	2300	non_chorioamnionitis	Chorionic_villi
PL238_v	25	F	560	non_chorioamnionitis	Chorionic_villi
PL239_v	24	F	625	non_chorioamnionitis	Chorionic_villi
PL240_v	39	F	3230	non_chorioamnionitis	Chorionic_villi
PL241_v	30	M	1670	non_chorioamnionitis	Chorionic_villi
PL242_v	37	M	2965	non_chorioamnionitis	Chorionic_villi
PL243_v	39	F	2835	non_chorioamnionitis	Chorionic_villi
PL244_v	34	F	2105	non_chorioamnionitis	Chorionic_villi
PL245_v	30	F	1345	non_chorioamnionitis	Chorionic_villi
PL246_v	22	M	380	non_chorioamnionitis	Chorionic_villi
PL247_v	35	M	2280	non_chorioamnionitis	Chorionic_villi
PL248_v	24	M	540	non_chorioamnionitis	Chorionic_villi
PL249_v	32	M	1680	non_chorioamnionitis	Chorionic_villi

## Sheet: Table S3
Table S3. Probe filtering characteristics for chorionic villi, amnion and chorion
CRITERIA	CHORIONIC VILLI	CHORION	AMNION
SNP probes	59	59	59
Probes targeting sex chromosomes	19681	19681	19681
Probes with evidence of cross hybridization	53241	53241	53241
Probes with a SNP at the site of bp extension or at the site of the CpG being measured	10262	10262	10262
Poor quality probes (detection p value >0.01 in >20 % of samples or <3 bead replicates in >20 % of samples)	4386	2020	1573
Non variable probes	67429	75991	79969

## Sheet: Table S4
Table S4. Probes investigated for biologically relevant candidate CpG site analysis
PROBE	CHROMOSOME	MAPINFO	UCSC_REFGENE_NAME	UCSC_REFGENE_GROUP	UCSC_CPG_ISLANDS_NAME	RELATION_TO_UCSC_CPG_ISLAND	PHANTOM4_ENHANCERS
cg02544380	1	206946134	IL10	TSS1500
cg02901679	1	206945999	IL10	TSS200
cg03239976	1	206945034	IL10	Body
cg04321197	1	206945656	IL10	1stExon
cg10978799	1	206945924	IL10	TSS200
cg15096505	1	206943566	IL10	Body
cg16247264	1	206942346	IL10	Body
cg16284789	1	206944604	IL10	Body
cg17067005	1	206945346	IL10	Body
cg17744604	1	206946166	IL10	TSS1500
cg18442793	1	206946164	IL10	TSS1500
cg24274865	1	206946595	IL10	TSS1500
cg01290568	2	113593859	IL1B	5'UTR
cg02596281	2	113595614	IL1B	TSS1500
cg07250315	2	113592034	IL1B	Body
cg07935264	2	113594375	IL1B	TSS200
cg10486274	2	113591296	IL1B	Body
cg14117934	2	113587675	IL1B	3'UTR
cg15218327	2	113590330	IL1B	Body
cg15836722	2	113593785	IL1B	Body
cg18773937	2	113594611	IL1B	TSS1500
cg19890119	2	113589723	IL1B	Body
cg20983042	2	113594963	IL1B	TSS1500
cg23149881	2	113594654	IL1B	TSS1500
cg01770232	7	22766155	IL6	TSS1500
cg02335517	7	22768438	IL6	Body
cg05265849	7	22767390	IL6	Body
cg07998387	7	22767571	IL6	Body
cg10140158	7	22765750	IL6	TSS1500
cg13104385	7	22767384	IL6	Body
cg15703690	7	22766992	IL6	Body
cg17067544	7	22765321	IL6	TSS1500
cg04392234	4	74608458	IL8	3'UTR
cg16468729	4	74606465	IL8	Body
cg01592588	3	10255064	IRAK2	Body
cg01793179	3	10207023	IRAK2	Body	chr3:10206449-10207024	Island
cg01962199	3	10265579	IRAK2	Body
cg03215701	3	10206542	IRAK2	TSS200	chr3:10206449-10207024	Island
cg03886837	3	10262665	IRAK2	Body
cg04455646	3	10206344	IRAK2	TSS1500	chr3:10206449-10207024	N_Shore
cg04733838	3	10206254	IRAK2	TSS1500	chr3:10206449-10207024	N_Shore
cg06391377	3	10273494	IRAK2	Body	chr3:10276025-10276415	N_Shelf
cg07463991	3	10241162	IRAK2	Body
cg07631359	3	10276672	IRAK2	Body	chr3:10276025-10276415	S_Shore
cg08110661	3	10234762	IRAK2	Body
cg08424512	3	10268074	IRAK2	Body
cg08819120	3	10276026	IRAK2	Body	chr3:10276025-10276415	Island
cg09386682	3	10207069	IRAK2	Body	chr3:10206449-10207024	S_Shore
cg10106965	3	10206258	IRAK2	TSS1500	chr3:10206449-10207024	N_Shore
cg10317164	3	10274142	IRAK2	Body	chr3:10276025-10276415	N_Shore
cg11753709	3	10246084	IRAK2	Body
cg11851603	3	10230675	IRAK2	Body
cg12204957	3	10234210	IRAK2	Body
cg12484135	3	10270544	IRAK2	Body
cg13302664	3	10238489	IRAK2	Body
cg13419330	3	10247487	IRAK2	Body
cg13933891	3	10231830	IRAK2	Body
cg14433987	3	10240546	IRAK2	Body
cg14527942	3	10276383	IRAK2	Body	chr3:10276025-10276415	Island
cg14784004	3	10209086	IRAK2	Body	chr3:10206449-10207024	S_Shelf
cg15292072	3	10247112	IRAK2	Body
cg16286142	3	10215652	IRAK2	Body
cg18007850	3	10206537	IRAK2	TSS200	chr3:10206449-10207024	Island
cg18091848	3	10236585	IRAK2	Body
cg18527651	3	10284280	IRAK2	3'UTR
cg18716706	3	10276280	IRAK2	Body	chr3:10276025-10276415	Island
cg19275895	3	10228718	IRAK2	Body
cg19518265	3	10277547	IRAK2	Body	chr3:10276025-10276415	S_Shore
cg19553158	3	10233247	IRAK2	Body
cg20854791	3	10258362	IRAK2	Body
cg21387009	3	10280255	IRAK2	Body	chr3:10276025-10276415	S_Shelf
cg21393095	3	10229097	IRAK2	Body
cg25458727	3	10261761	IRAK2	Body
cg25503542	3	10240318	IRAK2	Body
cg26060132	3	10237341	IRAK2	Body
cg26592283	3	10266323	IRAK2	Body
cg27032569	3	10206252	IRAK2	TSS1500	chr3:10206449-10207024	N_Shore
cg00524814	10	54531569	MBL2	TSS200
cg05759948	10	54532533	MBL2	TSS1500
cg08253748	10	54531709	MBL2	TSS1500
cg08780887	10	54532905	MBL2	TSS1500
cg09545806	10	54531263	MBL2	1stExon
cg13882988	10	54531345	MBL2	1stExon
cg14802408	10	54529427	MBL2	Body
cg18972123	10	54532059	MBL2	TSS1500
cg27418851	10	54531653	MBL2	TSS200
cg02526439	8	89053427	MMP16	3'UTR
cg05139829	8	89255727	MMP16	Body
cg05991513	8	89302509	MMP16	Body
cg06908058	8	89252337	MMP16	Body
cg10474091	8	89101065	MMP16	Body
cg10525327	8	89310894	MMP16	Body
cg10945860	8	89250398	MMP16	Body
cg11452992	8	89124104	MMP16	Body
cg13521251	8	89310588	MMP16	Body
cg14989234	8	89338965	MMP16	Body	chr8:89339965-89340481	N_Shore
cg15728672	8	89189971	MMP16	Body
cg16433873	8	89332846	MMP16	Body
cg16699632	8	89085489	MMP16	Body
cg18182787	8	89126523	MMP16	Body
cg23051059	8	89072565	MMP16	Body
cg26680202	8	89207774	MMP16	Body
cg00646813	4	38806025	TLR1	5'UTR
cg02016764	4	38805732	TLR1	5'UTR
cg03430998	4	38807057	TLR1	TSS1500
cg08757862	4	38807382	TLR1	TSS1500
cg08888038	4	38806094	TLR1	5'UTR
cg09316306	4	38807337	TLR1	TSS1500
cg11918910	4	38803299	TLR1	5'UTR
cg14003984	4	38806733	TLR1	TSS1500
cg20054786	4	38799406	TLR1	Body
cg22809983	4	38806155	TLR1	5'UTR
cg22839308	4	38807259	TLR1	TSS1500
cg00000884	4	154609857	TLR2	5'UTR	chr4:154605086-154606052	S_Shelf
cg01249659	4	154604546	TLR2	TSS1500	chr4:154605086-154606052	N_Shore
cg01554777	4	154622943	TLR2	5'UTR
cg03523945	4	154606051	TLR2	5'UTR	chr4:154605086-154606052	Island
cg03610073	4	154604770	TLR2	TSS1500	chr4:154605086-154606052	N_Shore
cg06405222	4	154605276	TLR2	TSS200	chr4:154605086-154606052	Island	high-CpG:154824631-154824937
cg06618866	4	154605087	TLR2	TSS1500	chr4:154605086-154606052	Island
cg12940473	4	154623601	TLR2	5'UTR
cg14581949	4	154604931	TLR2	TSS1500	chr4:154605086-154606052	N_Shore
cg15801357	4	154605272	TLR2	TSS200	chr4:154605086-154606052	Island	high-CpG:154824631-154824937
cg15852258	4	154605258	TLR2	TSS200	chr4:154605086-154606052	Island	high-CpG:154824631-154824937
cg16547110	4	154605262	TLR2	TSS200	chr4:154605086-154606052	Island	high-CpG:154824631-154824937
cg18652319	4	154625489	TLR2	Body
cg19037167	4	154606177	TLR2	5'UTR	chr4:154605086-154606052	S_Shore
cg24295442	4	154605094	TLR2	TSS1500	chr4:154605086-154606052	Island
cg00073181	1	223308337	TLR5	5'UTR
cg00244959	1	223312031	TLR5	5'UTR
cg01181681	1	223317364	TLR5	TSS1500	chr1:223316185-223316689	S_Shore
cg02619544	1	223317256	TLR5	TSS1500	chr1:223316185-223316689	S_Shore
cg04219417	1	223317456	TLR5	TSS1500	chr1:223316185-223316689	S_Shore
cg05696109	1	223316668	TLR5	TSS200	chr1:223316185-223316689	Island
cg05858079	1	223315886	TLR5	5'UTR	chr1:223316185-223316689	N_Shore
cg06155710	1	223283205	TLR5	3'UTR
cg07015886	1	223317465	TLR5	TSS1500	chr1:223316185-223316689	S_Shore
cg11209549	1	223314605	TLR5	5'UTR	chr1:223316185-223316689	N_Shore
cg12095594	1	223306857	TLR5	5'UTR
cg14849237	1	223313276	TLR5	5'UTR	chr1:223316185-223316689	N_Shelf
cg15448366	1	223303049	TLR5	5'UTR
cg15630422	1	223309642	TLR5	5'UTR
cg16409474	1	223296990	TLR5	5'UTR
cg16585333	1	223302861	TLR5	5'UTR
cg17599809	1	223316531	TLR5	5'UTR	chr1:223316185-223316689	Island
cg18201671	1	223317548	TLR5	TSS1500	chr1:223316185-223316689	S_Shore
cg20357670	1	223308624	TLR5	5'UTR
cg20542622	1	223308937	TLR5	5'UTR
cg23039250	1	223308238	TLR5	5'UTR
cg23291900	1	223316927	TLR5	TSS1500	chr1:223316185-223316689	S_Shore
cg23343408	1	223314788	TLR5	5'UTR	chr1:223316185-223316689	N_Shore
cg24861436	1	223285901	TLR5	Body
cg00755496	3	52257183	TLR9	Body	chr3:52255365-52255763	S_Shore
cg01045723	3	52255554	TLR9	Body	chr3:52255365-52255763	Island
cg01395047	3	52260349	TLR9	TSS200
cg05778154	3	52260965	TLR9	TSS1500
cg08721301	3	52260227	TLR9	TSS200
cg09595853	3	52258211	TLR9	Body	chr3:52255365-52255763	S_Shelf
cg11855705	3	52260373	TLR9	TSS200
cg13380109	3	52255762	TLR9	Body	chr3:52255365-52255763	Island
cg14528193	3	52257839	TLR9	Body	chr3:52255365-52255763	S_Shelf
cg16302310	3	52260432	TLR9	TSS1500
cg17716965	3	52260280	TLR9	TSS200
cg17722393	3	52258063	TLR9	Body	chr3:52255365-52255763	S_Shelf
cg18452449	3	52260671	TLR9	TSS1500
cg22484793	3	52261325	TLR9	TSS1500
cg23021329	3	52256186	TLR9	Body	chr3:52255365-52255763	S_Shore
cg23949087	3	52256827	TLR9	Body	chr3:52255365-52255763	S_Shore
cg26207095	3	52261446	TLR9	TSS1500
cg01360627	6	31544931	TNF	Body	chr6:31548436-31549277	N_Shelf
cg01569083	6	31543289	TNF	TSS200
cg02137984	6	31545898	TNF	3'UTR	chr6:31548436-31549277	N_Shelf
cg03037030	6	31543300	TNF	TSS200
cg04425624	6	31543565	TNF	1stExon
cg04472685	6	31545473	TNF	3'UTR	chr6:31548436-31549277	N_Shelf
cg06825478	6	31546067	TNF	3'UTR	chr6:31548436-31549277	N_Shelf
cg08553327	6	31543647	TNF	1stExon
cg08639424	6	31542556	TNF	TSS1500
cg10650821	6	31543686	TNF	1stExon
cg10717214	6	31543557	TNF	1stExon
cg11484872	6	31543169	TNF	TSS200
cg12681001	6	31543540	TNF	1stExon
cg15989608	6	31545321	TNF	3'UTR	chr6:31548436-31549277	N_Shelf
cg17741993	6	31544694	TNF	Body	chr6:31548436-31549277	N_Shelf
cg19124225	6	31545836	TNF	3'UTR	chr6:31548436-31549277	N_Shelf
cg19648923	6	31543266	TNF	TSS200
cg19978379	6	31542671	TNF	TSS1500
cg20477259	6	31544960	TNF	Body	chr6:31548436-31549277	N_Shelf
cg21222743	6	31543545	TNF	1stExon
cg21370522	6	31543219	TNF	TSS200
cg21467614	6	31543638	TNF	1stExon
cg23384708	6	31544934	TNF	Body	chr6:31548436-31549277	N_Shelf
cg24452282	6	31542740	TNF	TSS1500
cg26729380	6	31543655	TNF	1stExon
cg26736341	6	31545342	TNF	3'UTR	chr6:31548436-31549277	N_Shelf

## Sheet: Table S5
Table S5. Probe filtering characteristics for tissue-tissue comparison analysis.
CRITERIA	NUMBER OF PROBES ELIMINATED
SNP probes	59
Probes targeting sex chromosomes	19681
Probes with evidence of cross hybridization	53241
Probes with a SNP at the site of bp extension or at the site of the CpG being measured	10262
Poor quality probes (detection p value >0.01 in >20 % of samples or <3 bead replicates in >20 % of samples)	4386

## Sheet: Table S6
Table S4. Pobes identified as differentially methylated in the discovery cohort (chorionic villi).
PROBE	CHROMOSOME	MAPINFO	UCSC_REFGENE_NAME	UCSC_REFGENE_GROUP	UCSC_CPG_ISLANDS_NAME	RELATION_TO_UCSC_CPG_ISLAND	PHANTOM4_ENHANCERS	ADJUSTED P-VALUE	Δβ (Deltaβ)
cg01276475	6	72596176	RIMS1	TSS1500	chr6:72596036-72596404	Island	high-CpG:72652850-72653423	0.0824078	0.239881
cg19696329	6	144164803	LTV1	Body	chr6:144164043-144164771	S_Shore		0.0886119	0.18219
cg16545496	16	67464522	HSD11B2	TSS1500	chr16:67464388-67465462	Island	high-CpG:66021987-66022080	0.0518404	0.16503
cg17444090	1	232735450	SIPA 1L2					0.122023	0.153349
cg24895142	7	116660172	ST7	Body				0.123061	0.11496
cg18143564	11	8161668	RIC3	Body				0.099077	0.1108
cg08627825	22	45016064	LINC00229		chr22:45015933-45016488	Island		0.122023	0.110417
cg18624016	2	242004954	SNED1	Body	chr2:242004823-242005102	Island		0.0986362	0.0947879
cg19179332	17	20812310			chr17:20811748-20812158	S_Shore		0.122901	0.0911754
cg11340524	15	55563482	RAB27A	TSS1500				0.124921	0.0899598
cg26224223	19	31840737	TSHZ3	TSS1500	chr19:31839635-31843049	Island		0.0986362	0.0896273
cg00715092	5	120116471						0.0943277	0.0863969
cg09140778	2	237086398	GBX2		chr2:237086727-237088463	N_Shore		0.099077	0.0828019
cg04402021	19	1094921	POLR2E	Body	chr19:1094797-1095649	Island		0.123061	0.08102
cg15013171	22	50157867			chr22:50157939-50158217	N_Shore		0.0886119	0.0805551
cg14803324	12	63754912						0.123061	0.0800757
cg20710266	15	96877855	NR2F2	Body	chr15:96873408-96877721	S_Shore		0.0289054	0.0789563
cg03928041	8	6417506	ANGPT2	Body				0.131487	0.0765332
cg11862635	4	105672782						0.0465036	0.0756855
cg00539858	2	174917199						0.0478644	0.0751263
cg05293930	22	39151089	SUN2	5'UTR	chr22:39151457-39152476	N_Shore		0.0465036	0.072615
cg18694418	7	2742484	AMZ1	Body	chr7:2742273-2742546	Island		0.099077	0.0717498
cg01597130	11	69068016						0.099077	0.0715802
cg09275023	6	30456076	HLA-E	TSS1500	chr6:30457369-30458175	N_Shore		0.0995354	0.0671086
cg14853341	1	233765281	KCNK1	Body				0.122023	0.0664905
cg21606707	19	8453180	RAB11B	Body	chr19:8454831-8455845	N_Shore		0.0824078	0.0654245
cg01860944	13	61455634	AK097816					0.099077	0.0637458
cg04498921	22	50157940			chr22:50157939-50158217	Island		0.0886119	0.063617
cg25313383	4	18057879						0.147517	0.0635625
cg02782634	17	57916643	TMEM49	Body			low-CpG:55271419-55271442	0.122023	0.0629433
cg20437986	7	35596865						0.0886119	0.0583131
cg25139649	1	2165579	SKI	Body				0.140243	0.056663
cg16241107	22	50325639			chr22:50328693-50329178	N_Shelf		0.122901	0.0558334
cg26525592	5	134916398	CXCL14	TSS1500	chr5:134914178-134914981	S_Shore		0.122901	0.0551898
cg24244235	20	37702438						0.0886119	0.053236
cg19788186	21	39669558	KCNJ15	5'UTR				0.099077	0.0504895
cg18326021	10	106401479	SORCS3	1stExon	chr10:106399567-106402812	Island		0.0478644	-0.0508716
cg01408508	20	26188639			chr20:26188638-26190348	Island		0.0886119	-0.0525812
cg03321020	1	11958326	KIAA2013					0.122023	-0.0536326
cg26852723	10	15356129	FAM171A1	Body				0.122901	-0.0573192
cg15971243	1	177568279						0.122023	-0.0609993
cg17351418	2	144533830						0.099077	-0.0648384
cg17052497	18	68330594						0.141287	-0.0660954
cg09905635	7	47525243	TNS3	5'UTR				0.122901	-0.0685013
cg16008054	8	1441386	DLGAP2		chr8:1441370-1441581	Island		0.122901	-0.0685909
cg21368375	7	19120257						0.149409	-0.071956
cg02552292	2	133343308	GPR39	Body	chr2:133343114-133343382	Island		0.122901	-0.078647
cg02540975	6	153825208						0.147517	-0.0793824
cg03073060	7	47525250	TNS3	5'UTR				0.099077	-0.0829896
cg26679964	7	142976541						0.122901	-0.0870405
cg12567780	4	114256662	ANK2	Body				0.122023	-0.0876463
cg03547623	2	142271992	LRP1B	Body				0.122901	-0.0882983
cg26922019	3	114791241	ZBTB20	TSS1500;5'UTR				0.099077	-0.0888415
cg11993043	13	98486791						0.146562	-0.0904798
cg23706187	4	127360896	MIR2054					0.099077	-0.0915072
cg22952895	2	748603	TMEM18					0.122901	-0.0936489
cg03089016	9	138070190			chr9:138068090-138068294	S_Shore		0.075413	-0.0953545
cg24244500	13	112815961	AK05545		chr13:112817816-112818939	N_Shore		0.122901	-0.101904
cg02332293	5	4093632	IRX1					0.122901	-0.102736
cg19571721	8	1456819	DLGAP2	5'UTR				0.0827709	-0.114221
cg17611614	1	177535964						0.122023	-0.119812
cg24975986	7	63505791	ZNF727	TSS200	chr7:63505977-63506298	N_Shore		0.099077	-0.120566
cg21962324	5	2547252	IRX2					0.122023	-0.123573
cg21665850	2	731073	TMEM18		chr2:732036-733096	N_Shore		0.140243	-0.151794
cg12771935	2	103752643						0.110302	-0.156857
cg24760768	6	38690878	DNAH8	Body				0.139331	-0.171906
